# Supplementary material for: Myeloperoxidase (MPO) Enzymatic Activity, but Not Its Protein Concentration, Is Associated with the Risk of Type 2 Diabetes in Females, Regardless of Obesity Status
Source: Antioxidants (Basel). 2026 Jan 19;15(1):130. doi: 10.3390/antiox15010130 (PMC12837212; doi:10.3390/antiox15010130)
Supplement: Supplementary file 1 [file antioxidants-15-00130-s001.zip]

Archive with 1 entries (1 files):
- antioxidants-4054665-supplementary.pdf
